# Supplementary material for: Inhaled remdesivir reduces viral burden in a nonhuman primate model of SARS-CoV-2 infection
Source: Sci Transl Med. 2021 Dec 30:eabl828. doi: 10.1126/scitranslmed.abl8282 (PMC8961622; doi:10.1126/scitranslmed.abl8282)
Supplement: Supplementary file 2 — Data file S1 [file scitranslmed.abl8282_data_file_s1.xlsx]

## Sheet: Fig 1A
						Plasma concentration (µM)
Time (hr)		IV 10 mg/kg				INH 0.17 mg/kg					INH 0.54 mg/kg
0.25		10.6466			0.0067	0.0132	0.0148	0.0186		0.0387	0.0137	0.0176	0.034
0.48	12.8001	11.5387	13.4554
0.58					0.0221	0.0367	0.0421	0.0553
0.75	6.3656	5.8668	4.3607
1										0.0903	0.0417	0.0598	0.09
1.53	0.8507	1.1885	0.4803		0.006	0.0078	0.0069	0.0103
2										0.1112	0.0737	0.1008	0.1179
4	0.419	0.4545	0.1427		0.0007	0.0017		0.001		0.0347	0.0179	0.02	0.0309
8	0.0048	0.0081	0.0043							0.0016	0.0009		0.0007

## Sheet: Fig 1B
						Plasma concentration (µM)
Time (hr)		IV 10 mg/kg				INH 0.17 mg/kg					INH 0.54 mg/kg
0.25	20.5603	7.6757	16.3094		0.0594	0.0639	0.1053	0.079		0.1314	0.069	0.1079	0.1402
0.48	9.7411	10.8384	8.8755
0.58					0.0903	0.1343	0.1993	0.2282
0.75	8.6696	9.8368	6.8026
1										0.1848	0.2374	0.2222	0.2442
1.53	2.1582	4.0867	1.5549		0.0517	0.0523	0.0508	0.0728
2										0.1502	0.2311	0.2505	0.208
4	0.3936	0.8214	0.2552		0.0245	0.0249		0.0209		0.0844	0.0811	0.0913	0.0859
8										0.0292	0.0225	0.0212

## Sheet: Fig 1C
						Plasma concentration (µM)
Time (hr)		IV 10 mg/kg				INH 0.17 mg/kg					INH 0.54 mg/kg
0.25	0.9528	0.1796	0.546		0.0016	0.0023	0.003	0.0041		0.0069	0.0025	0.0031	0.0037
0.48	0.8473	0.6296	0.5047
0.58	1.0889	0.7564	0.5477
0.75					0.0118	0.0125	0.0199	0.0223		0.0406	0.0265	0.0242	0.026
1	1.4164	1.4087	0.622
1.53					0.0237	0.0266	0.0356	0.0379		0.0598	0.0592	0.0534	0.0607
2	1.2545	1.4592	0.8168		0.0189	0.0226	0.0301	0.0276		0.0722	0.0743	0.0546	0.0816
4					0.0113	0.015	0.0156	0.014		0.0401	0.0484	0.0314	0.0504
8	0.3335	0.3073	0.1804		0.0046	0.0085	0.0067	0.007		0.0162	0.0231	0.0225	0.0275
24	0.118	0.0799	0.0521		0.002	0.002	0.0021	0.0016		0.0054	0.0057	0.0046	0.0062

## Sheet: Fig 1D
				Tissue RDV-TP (nmol/g tissue)
			IV 10 mg/kg				INH 0.17 mg/kg					INH 0.54 mg/kg
Upper Trachea		0.41	0.7	0.51		0.1	0.09	0.04	0.05		0.45	0.16	0.13	0.09
Lower Trachea		0.17	0.9	0.51		0.639	0.173	0.159	0.092		0.64	0.17	0.16	0.09
Upper Bronchi		0.28	1.18	0.97		0.86	0.6	0.37	1.21		4.03	0.55	0.61	2.79
Lower Bronchi		1.08	1.26	1.03		0.0374	0.173	0.0697	0.0828		2.97	0.41	0.81	2.24
Lung		1.08	0.82	1.19		0.64	0.18	0.64	0.61		4.02	0.69	0.58	1.01

## Sheet: Fig 1E
				Tissue RDV-TP (nmol/g tissue)
			IV 10 mg/kg				INH 0.17 mg/kg					INH 0.54 mg/kg
Liver		6.02	9.18	8.83		0.74	0.28	0.18	0.16		0.6	0.3	0.37	0.43
Kidney		2.38	5.27	3.67		0.08	0.07	0.03	0.03		0.16	0.09	0.13	0.16

## Sheet: Fig 1F
				PBMC RDV-TP (nmol/g tissue)
			IV 10 mg/kg				INH 0.17 mg/kg					INH 0.54 mg/kg
2 hr		12.98	20.16	11.54		0.057	0.054	0.053	0.121		0.284	0.21	0.259	0.198
24 hr		11.83	3.25			0.052	0.023	0.035	0.076		0.15	0.081	0.169	0.109

## Sheet: Fig 2A
Day			SARS-CoV-2 RNA (log10 copies/swab)
1	6.589	6.386	6.773	5.779	4.123	4.132
2	7.189	5.214	7.86	5.848	3.54	3.301
4	5.217	3.811	5.72	5.359	3.226	4.744
6	4.95	4.365	5.487	4.386	3.323	4.364

## Sheet: Fig 2B
Day			SARS-CoV-2 RNA (log10 copies/swab)
1	7.042	5.832	8.058	5.672	6.656	7.763
2	6.756	5.213	8.074	6.248	5.763	6.602
4	5.004	4.045	6.71	5.164	3.861	4.152
6	4.697	4.525	5.907	5.117	4.154	4.22

## Sheet: Fig 2C
Day			SARS-CoV-2 RNA (log10 copies/mL)
1	7.337	6.003	4.357	7.861	5.77	4.15
2	7.856	5.017	7.234	8.336	5.553	5.663
4	7.573	2.934	6.613	7.201	3.853	4.109
6	6.268	3.12	5.993	5.95	3.292	3.572

## Sheet: Fig 2D
Day			SARS-CoV-2 RNA (log10 TCID50/swab)
1	1	1	2.31806	1	1	1
2	1	2.37475	1	1	1	1
4	1	2.37475	1	1	1	2.37475
6	2.37475	1	1	1	2.16732	1

[truncated: 13 more sheets: Fig 2E, Fig 2F, Fig 3A, Fig 3B, Fig 4A, Fig 4B, Fig 4C, Fig 4D, Fig 4E, Fig 4F, Fig 5A, Fig 5B, Fig 5C]
